# Supplementary material for: Microbial Composition of the Human Nasopharynx Varies According to Influenza Virus Type and Vaccination Status
Source: mBio. 2019 Jul 2;10(4):e01296-19. doi: 10.1128/mBio.01296-19 (PMC6606809; doi:10.1128/mBio.01296-19)
Supplement: TABLE S1 [file mBio.01296-19-st001.xlsx]

## Sheet: Table S1
Table S1.	Clinical and sequencing information of single samples included in the study. Clinic :Outpatient clinic; N/D: No Data; ER: Emergency Room; X: done.
Influenza A Virus Samples
Patient ID	Sex	Age	vaccine (current season)	vaccine (in last 5 years)	Sample ID	Collection date	Immuno-compromise	PNA	Care setting	Outcome	16S rRNA seq	Flu seq	Comments
1	m	55	N/D	N/D	A281	2015-01-20	YES	YES	ER	inpatient	X	X	3C.2a; sampled twice on same day
					A289	2015-01-20	YES	YES	Inpatient	home	X	X
2	m	63	no	no	A039	2015-02-23	YES	no	Clinic	home	N/D	X	3C.2a
					A149	2015-02-27	YES	no	Clinic	home	X	N/D
3	f	65	YES	YES	A105	2015-01-29	YES	no	Clinic	home	X	N/D	3C.2a
					A171	2015-02-11	YES	no	Inpatient	home	X	X
4	m	67	N/D	N/D	A292	2015-01-27	YES	no	Inpatient	home	X	X	3C.2a
					A181	2015-02-06	YES	no	Inpatient	home	X	X
5	m	67	YES	YES	A101	2015-02-02	YES	no	Clinic	home	X	N/D
					A046	2015-02-19	YES	no	Clinic	home	X	N/D
6	m	72	N/D	N/D	A275	2015-04-01	YES	no	Inpatient	continue admission	X	N/D	3C.2a
					A276	2015-04-13	YES	no	Inpatient	home	X	X
7	m	83	N/D	N/D	A077	2015-02-20	no	YES	Inpatient	home	X	N/D	sampled twice on same day
					A074	2015-02-20	no	YES	Inpatient	unknown	X	N/D
8	f	84	N/D	N/D	A069	2015-02-18	no	no	ER	admitted	X	X	3C.2a
					A140	2015-03-05	no	YES	Inpatient	home	X	X
9	f	89	YES	YES	A053	2015-02-14	YES	no	ER	home	X	X	3C.2a; part of different cluster
					A112	2015-02-20	YES	no	ER	home	X	X
10	m	94	no	N/D	A104	2015-02-04	no	YES	ER-	inpatient	X	X	3C.2a
					A086	2015-02-09	no	YES	Inpatient	death	X	N/D
11	m	0	no	no	A11	2015-02-13	no	no	ER	home	X	N/D
12	f	0	no	no	A152	2015-03-05	no	no	ER	home	X	X	3C.2a
13	f	0	no	no	A168	2015-01-29	no	no	ER	home	X	X	3C.3b
14	f	0	no	no	A002	2015-02-12	no	no	ER	home	X	N/D
15	m	0	no	no	A208	2015-01-24	no	no	ER	home	X	X	3C.2a
16	f	0	no	no	A240	2015-02-08	no	no	ER	home	X	X	3C.2a
17	f	0	no	no	A247	2015-03-03	no	no	Clinic	home	X	X	3C.3
18	f	0	no	no	A286	2015-01-20	no	no	Inpatient	home	X	X	3C.2a
19	m	0	no	no	A061	2015-02-18	no	no	Inpatient	home	X	X	3C.2a
20	m	0	no	no	A066	2015-02-22	no	no	Inpatient	home	X	N/D
21	f	1	YES	YES	A227	2015-01-18	no	no	ER	home	X	N/D
22	m	1	YES	YES	A238	2015-01-23	YES	no	ER	home	X	X	3C.2a
23	m	1	YES	YES	A285	2015-02-01	no	no	Clinic	home	X	X	3C.2a
24	f	2	YES	YES	A070	2015-02-17	no	no	Inpatient	home	X	X	3C.2a
25	m	3	N/D	YES	A100	2015-02-05	no	no	ER	home	X	X	3C.2a
26	m	3	YES	YES	A147	2015-02-27	no	no	Clinic	home	X	X	3C.3a
27	m	3	no	no	A154	2015-02-05	N/D	N/D	Clinic	unknown	X	X	3C.2a
28	f	3	YES	YES	A237	2015-01-26	no	no	Clinic	home	X	X	3C.2a
29	f	3	no	no	A262	2015-01-20	N/D	N/D	Clinic	unknown	X	X	3C.2a
30	f	4	no	YES	A055	2015-02-17	no	N/D	Clinic	home	X	X	3C.2a
31	m	5	no	no	A143	2015-03-02	no	no	Clinic	home	N/D	X	3C.2a
32	f	5	no	YES	A177	2015-01-27	no	no	ER	home	X	X	3C.2a
33	m	5	YES	no	A258	2015-04-06	no	YES	Inpatient	home	X	N/D
34	f	6	no	no	A120	2015-03-08	no	no	ER	home	X	N/D
35	m	6	no	YES	A220	2015-01-23	N/D	N/D	Clinic	unknown	X	X	3C.2a
36	m	7	no	no	A175	2015-01-27	no	no	Inpatient	home	X	X	3C.2a
37	m	8	N/D	N/D	A174	2015-01-18	no	no	ER	home	X	X	3C.2a
38	f	10	YES	YES	A284	2015-02-03	YES	no	ER	home	X	X	3C.2a
39	f	11	YES	YES	A048	2015-02-22	no	no	ER	home	X	N/D
40	f	15	YES	YES	A106	2015-02-15	YES	no	Inpatient	home	X	X	3C.2a
41	m	17	YES	YES	A169	2015-01-29	YES	no	Inpatient	home	X	X	3C.2a
42	f	18	N/D	N/D	A078	2015-02-18	N/D	N/D	Clinic	unknown	X	X	3C.2a
43	f	19	no	YES	A267	2015-01-20	no	no	Inpatient	home	X	X	3C.2a
44	f	20	YES	YES	A265	2015-01-20	YES	no	ER	home	X	X	3C.2a
45	m	22	N/D	N/D	A266	2015-03-31	N/D	N/D	Clinic	unknown	X	N/D
46	m	22	no	no	A094	2015-01-29	no	no	Clinic	home	X	N/D
47	f	23	no	no	A141	2015-03-04	YES	no	Clinic	home	X	X	3C.2a
48	m	23	no	no	A038	2015-02-18	no	no	ER	admitted	X	N/D
49	f	24	no	no	A211	2015-01-26	no	N/D	Clinic	home	X	X	3C.2a
50	m	24	YES	YES	A297	2015-04-12	YES	no	ER	home	X	X	3C.2a
51	f	28	no	no	A255	2015-03-06	YES	no	ER	home	X	X	3C.2a
52	f	31	no	YES	A299	2015-04-01	no	no	Clinic	home	X	N/D
53	f	31	no	no	A057	2015-02-18	no	no	Clinic	home	X	X	3C.2a
54	f	31	no	no	A071	2015-02-20	N/D	N/D	Clinic	unknown	X	X	3C.2a
55	f	31	YES	YES	A093	2015-02-03	YES	no	Clinic	home	X	N/D
56	f	32	YES	YES	A159	2015-01-31	YES	no	ER	home	X	X	3C.2a
57	f	33	no	YES	A110	2015-02-02	no	no	clinic	home	X	X	3C.2a
58	f	34	no	no	A122	2015-03-13	N/D	N/D	Clinic	unknown	X	N/D
59	f	34	YES	YES	A295	2015-01-19	no	no	Inpatient	home	X	X	3C.2a
60	m	36	YES	YES	A127	2015-03-09	no	no	Clinic	home	X	X	3C.2a
61	f	37	no	YES	A210	2015-01-22	no	no	Clinic	home	X	X	3C.2a
62	f	37	YES	YES	A022	2015-02-17	no	no	Inpatient	home	X	X	3C.2a
63	m	37	no	YES	A230	2015-01-29	no	no	Clinic	home	X	X	3C.2a
64	f	38	no	YES	A203	2015-01-24	no	no	ER	home	X	X	3C.2a
65	f	38	YES	YES	A291	2015-01-20	N/D	N/D	Clinic	unknown	X	X	3C.2a
66	m	39	YES	YES	A283	2015-01-20	YES	no	Clinic	home	X	N/D
67	m	43	no	YES	A254	2015-03-16	no	YES	Inpatient	home	X	X	3C.2a
68	f	41	no	no	A017	2015-02-10	no	no	Clinic	home	X	X	3C.2a
69	m	45	no	YES	A178	2015-02-07	no	no	Inpatient	home	X	N/D
70	f	45	YES	YES	A172	2015-01-29	no	no	ER	home	N/D	X	3C.2a
71	f	46	YES	YES	A117	2015-02-25	YES	no	Inpatient	home	X	X	3C.2a
72	f	46	no	YES	A252	2015-03-19	N/D	N/D	Clinic	unknown	X	X	3C.2a
73	f	46	YES	YES	A062	2015-02-18	YES	no	Inpatient	home	X	X	3C.2a
74	f	46	no	no	A138	2015-03-04	no	no	Clinic	home	N/D	X	3C.2a
75	f	47	YES	YES	A115	2015-02-25	no	no	ER	home	X	X	3C.2a
76	f	48	YES	YES	A081	2015-02-11	no	no	Clinic	home	X	X	3C.2a
77	f	49	no	YES	A153	2015-02-05	no	no	ER	home	X	X	3C.2a
78	f	49	N/D	N/D	A201	2015-02-06	no	no	Clinic	home	X	N/D
79	f	52	no	YES	A162	2015-01-30	YES	YES	Inpatient	unknown	X	X	3C.2a
80	m	52	no	YES	A072	2015-02-17	no	YES	Inpatient	home	X	X	3C.2a
81	f	53	no	no	A160	2015-01-31	no	no	Inpatient	home	X	X	3C.2a
82	f	53	no	YES	A166	2015-01-30	no	no	Clinic	home	X	X	3C.2a
83	f	53	N/D	N/D	A096	2015-02-09	N/D	N/D	Clinic	unknown	X	N/D
84	f	54	no	no	A025	2015-02-04	YES	no	Clinic	home	X	N/D
85	f	55	YES	YES	A033	2015-02-10	no	no	Inpatient	home	X	N/D
86	f	50	YES	YES	A076	2015-02-19	YES	no	ER	home	X	X	3C.2a; NA 245-248 deletion as minor variants
87	f	57	YES	YES	A009	2015-02-13	no	no	Inpatient	home	X	X	3C.2a
88	m	60	N/D	N/D	A193	2015-02-06	YES	N/D	Clinic	unknown	X	N/D
89	m	62	YES	YES	A248	2015-03-19	no	no	Inpatient	home	X	X	3C.2a
90	f	62	YES	YES	A264	2015-04-21	YES	no	Clinic	home	X	X	3C.2a
91	f	62	YES	YES	A043	2015-02-17	no	no	Inpatient	home	X	X	3C.2a
92	m	62	YES	YES	A090	2015-02-04	no	no	Clinic	home	X	X	3C.2a
93	f	63	no	no	A114	2015-02-24	YES	no	Clinic	home	X	X	3C.2a
94	m	63	YES	YES	A155	2015-02-05	no	no	Clinic	home	X	N/D
95	m	63	YES	YES	A173	2015-01-26	no	no	Inpatient	home	X	X	3C.2a
96	m	63	no	YES	A041	2015-02-20	no	no	ER	home	X	X	3C.2a
97	f	64	no	YES	A016	2015-02-16	YES	no	Inpatient	home	X	X	3C.2a
98	m	64	no	no	A197	2015-01-24	YES	YES	Inpatient	home	X	N/D
99	m	64	N/D	N/D	A024	2015-02-11	YES	no	Clinic	home	X	X	3C.2a
100	f	65	YES	YES	A003	2015-02-12	no	no	Inpatient	home	X	X	3C.2a
101	f	65	no	no	A098	2015-02-09	YES	no	Clinic	home	X	X	3C.2a
102	f	66	N/D	YES	A148	2015-03-03	N/D	N/D	Clinic	home	N/D	X	3C.2a
103	f	66	YES	YES	A020	2015-02-10	no	no	Inpatient	home	N/D	X	3C.3
104	f	67	no	YES	A032	2015-02-11	YES	no	Inpatient	home	X	X	3C.2a
105	f	67	YES	YES	A054	2015-02-17	YES	no	Inpatient	home	X	N/D
106	f	68	YES	YES	A182	2015-01-28	no	no	Clinic	home	N/D	X	3C.2a
107	m	68	no	no	A245	2015-02-27	no	no	Clinic	home	X	N/D
108	m	69	YES	YES	A294	2015-01-20	no	no	Inpatient	home	X	X	3C.2a
109	f	70	no	no	A236	2015-01-29	no	no	Clinic	home	X	X	3C.2a
110	f	70	no	YES	A287	2015-01-20	no	no	Inpatient	home	X	X	3C.2a
111	f	71	no	no	A135	2015-03-02	maybe	no	Inpatient	home	X	X	3C.2a
112	f	71	no	no	A095	2015-02-11	no	no	Inpatient	home	X	X	3C.2a
113	m	72	N/D	YES	A212	2015-02-07	YES	no	Inpatient	home	X	N/D	3C.2a
114	f	72	YES	YES	A260	2015-02-06	no	no	Inpatient	home	X	X	3C.3; NA 245-248 deletion in ocnsensus (drug resistant infection)
115	f	73	YES	YES	A012	2015-02-09	no	no	Inpatient	home	X	X	3C.2a
116	f	73	YES	YES	A124	2015-03-09	no	no	ER	home	X	X	3C.2a
117	m	73	no	YES	A189	2015-01-24	no	YES	Inpatient	home	X	X	3C.2a
118	f	73	YES	YES	A256	2015-03-17	YES	no	Inpatient	home	X	X	3C.2a
119	f	74	YES	YES	A103	2015-01-31	no	no	Inpatient	home	X	X	3C.3a
120	f	76	no	no	A282	2015-01-20	N/D	N/D	Clinic	unknown	X	X	3C.2a
121	m	76	YES	YES	A059	2015-02-18	no	no	Inpatient	death	X	N/D	3C.2a
122	f	77	no	YES	A261	2015-04-01	no	no	Clinic	home	X	X	3C.3a
123	f	77	N/D	no	A056	2015-02-13	YES	no	Inpatient	home	X	X	3C.2a
124	f	78	YES	YES	A269	2015-04-08	no	YES	Inpatient	home	X	X	3C.2a
125	f	78	YES	YES	A277	2015-01-20	YES	no	Clinic	home	X	N/D
126	m	78	YES	YES	A030	2015-02-11	no	YES	Inpatient	home	X	N/D
127	f	78	YES	YES	A082	2015-02-09	no	no	Inpatient	home	X	X	3C.2a
128	m	78	YES	YES	A036	2015-02-02	no	no	Clinic	home	N/D	X	3C.2a
129	m	79	N/D	N/D	A047	2015-02-22	YES	no	Inpatient	home	N/D	X	3C.2a
130	f	79	N/D	no	A146	2015-03-01	no	YES	Inpatient	home	X	X	3C.2a
131	f	79	N/D	no	A184	2015-01-23	YES	no	Inpatient	home	X	N/D
132	m	80	YES	YES	A107	2015-01-31	no	YES	Inpatient	home	X	X	3C.3a
133	f	80	N/D	YES	A270	2015-04-07	no	YES	Inpatient	home	N/D	X	3C.2a
134	f	81	YES	YES	A198	2015-01-22	no	no	Inpatient	home	X	N/D
135	f	82	N/D	YES	A123	2015-03-15	no	no	Inpatient	home	X	X	3C.2a
136	m	83	N/D	no	A202	2015-01-23	YES	no	Inpatient	home	X	X	3C.2a
137	m	84	YES	YES	A187	2015-02-09	no	no	Inpatient	home	X	N/D
138	f	84	YES	YES	A073	2015-02-23	no	no	Inpatient	death	X	N/D
139	f	84	N/D	N/D	A089	2015-01-30	no	N/D	Clinic	unknown	X	X	3C.2a
140	f	84	no	no	A097	2015-02-04	no	no	Clinic	home	X	X	3C.2a
141	f	86	YES	YES	A213	2015-01-27	YES	no	Inpatient	death	X	X	3C.2a
142	m	86	YES	YES	A029	2015-02-02	no	no	Inpatient	home	X	X	3C.2a
143	m	86	N/D	YES	A113	2015-02-23	no	no	Inpatient	home	X	N/D	3C.2a
144	f	87	YES	YES	A164	2015-01-29	no	no	Clinic	home	X	X	3C.2a
145	m	88	YES	YES	A125	2015-03-07	no	no	Inpatient	home	X	N/D
146	f	88	YES	YES	A250	2015-03-25	no	no	Inpatient	home	X	X	NA 245-248 deletion as minor variants
147	m	89	no	no	A128	2015-03-14	no	no	Inpatient	home	X	X	3C.2a
148	m	89	YES	YES	A058	2015-02-21	no	no	ER	home	X	X	3C.2a
149	m	89	YES	YES	A279	2015-04-07	no	YES	ER/inpatient	home	N/D	X	3C.2a
150	f	90	no	YES	A241	2015-01-24	no	no	Inpatient	home	X	X	3C.2a
151	f	91	N/D	YES	A235	2015-01-28	no	no	Inpatient	home	X	X	3C.2a
152	f	91	no	no	A251	2015-03-18	no	YES	Inpatient	home	X	N/D
153	m	91	N/D	YES	A008	2015-02-12	YES	no	Inpatient	home then flu b	X	X	3C.2a
154	f	93	no	no	A049	2015-02-19	no	no	Inpatient	home	X	N/D
155	m	93	YES	YES	A063	2015-02-20	no	no	Inpatient	home	X	X	3C.2a
156	f	95	YES	YES	A080	2015-02-11	no	no	Inpatient	home	X	X	3C.2a
Influenza B Virus Samples
Patient ID	Gender	Age	vaccine (current season)	vaccine (in last 5 years)	Sample ID	Collection date	Immuno-compromise	PNA	Care setting	Outcome	16S rRNA seq	Flu seq	Comments
157	m	0	no	no	B047	2015-04-27	no	no	Clinic	home	N/D	X	Yamagata
158	f	1	YES	YES	B013	2015-03-12	no	no	Clinic	home	X	X	Yamagata
159	f	1	YES	YES	B009	2014-12-11	no	no	Clinic	home	X	X	Yamagata
160	m	1	YES	YES	B003	2014-08-03	no	no	ER	home	X	X	Yamagata
161	m	4	YES	YES	B042	2015-04-25	no	no	Inpatient	home	N/D	X	Victoria
162	f	6	no	YES	B035	2015-04-16	YES	no	Clinic	home	X	X	Yamagata
163	m	8	no	no	B050	2015-04-19	no	no	Inpatient	home	X	X	Victoria
164	m	8	no	N/D	B052	2015-04-07	no	no	Inpatient	home	N/D	X	Yamagata
165	f	22	YES	YES	B012	2015-02-24	no	no	Clinic	home	N/D	N/D
166	f	22	YES	YES	B026	2015-05-15	no	no	Clinic	home	X	N/D
167	m	30	N/D	N/D	B049	2015-01-26	no	no	Clinic	home	X	X	Patient infected with Yamagata lineage but has HA sequence data from Vcitoria lineage, indicating possible lineage co-infection
168	m	31	no	no	B048	2015-05-04	no	YES	Inpatient	home	X	X	Victoria
169	m	33	N/D	N/D	B001	2014-09-26	N/D	no	Clinic	home	X	X	Yamagata
170	m	35	YES	YES	B017	2015-03-21	no	no	Inpatient	home	X	X	Yamagata
171	m	41	N/D	N/D	B051	2015-03-31	no	no	Clinic	home	N/D	N/D
172	m	43	YES	YES	B039	2015-04-07	YES	no	Clinic	home	N/D	X	Yamagata
173	f	45	no	no	B016	2015-03-06	no	no	Clinic	home	N/D	N/D
174	f	45	N/D	N/D	B036	2015-04-07	no	no	Clinic	home	N/D	N/D
175	f	45	N/D	N/D	B007	2014-12-12	N/D	N/D	Clinic	home	X	X	Yamagata
176	f	49	YES	YES	B043	2015-04-23	YES	no	Clinic	home	N/D	X	Victoria
177	m	49	N/D	N/D	B044	2015-04-06	no	no	Clinic	home	N/D	X	Victoria
178	f	51	N/D	N/D	B045	2015-04-24	YES	no	Clinic	home	N/D	X	Yamagata
179	f	51	N/D	N/D	B005	2014-11-24	N/D	no	Clinic	home	X	N/D
180	f	52	no	no	B006	2014-12-08	no	no	Clinic	home	X	X	Yamagata
181	f	55	N/D	N/D	B020	2015-05-12	no	no	Clinic	home	N/D	X	Yamagata
182	m	55	N/D	N/D	B058	2015-04-07	no	no	Clinic	home	X	X	Yamagata
183	f	56	no	N/D	B011	2015-02-24	no	no	ER	home	N/D	N/D
184	m	56	no	no	B015	2015-03-11	no	no	ER	home	X	X	Yamagata
185	f	58	YES	YES	B010	2014-12-16	YES	no	Clinic	home	N/D	N/D
186	m	59	N/D	N/D	B029	2015-04-14	no	no	Clinic	home	X	X	Yamagata
187	f	60	N/D	N/D	B053	2015-04-18	no	no	ER	home	N/D	X	Yamagata
188	m	61	no	no	B023	2015-05-15	no	no	Clinic	home	X	X	Yamagata
189	m	61	YES	YES	B031	2015-04-20	YES	no	Clinic	home	X	X	Yamagata
190	m	63	N/D	N/D	B022	2015-03-11	N/D	no	Clinic	home	X	N/D
191	m	64	no	N/D	B038	2015-04-14	no	no	Inpatient	home	N/D	N/D
192	m	64	N/D	N/D	B002	7/24/14	YES	no	ER	home	X	X	Yamagata
193	m	65	N/D	YES	B024	2015-02-26	no	no	Inpatient	home	X	X	Yamagata
194	f	65	N/D	N/D	B028	2015-04-13	N/D	no	Clinic	home	X	X	Yamagata
195	f	65	YES	YES	B034	2015-04-02	YES	no	Inpatient	home	N/D	X	Yamagata
196	f	66	YES	YES	B057	2015-04-06	no	no	ER	home	X	X	Yamagata
197	f	67	YES	YES	B033	2015-03-03	no	no	Inpatient	home	X	X	Yamagata
198	m	68	no	YES	B004	2015-02-17	YES	no	Inpatient	home	X	X	Yamagata
199	f	68	N/D	N/D	B056	2015-03-23	N/D	no	Clinic	home	X	X	Victoria
200	m	71	YES	YES	B027	2015-04-15	no	no	Inpatient	home	X	N/D
201	f	71	YES	YES	B059	2015-04-13	no	no	Clinic	home	N/D	N/D
202	m	72	YES	YES	B040	2015-04-08	no	YES	Inpatient	home	X	N/D
203	f	72	no	YES	B054	2015-04-11	YES	no	ER	home	N/D	X	Victoria
204	f	78	YES	YES	B032	2015-04-02	no	no	Inpatient	home	X	X	Yamagata
205	m	79	YES	YES	B030	2015-04-15	no	no	Inpatient	ER - Death	X	N/D
206	m	82	YES	YES	B055	2015-02-27	no	no	ER	home	N/D	X	Yamagata
207	f	85	N/D	N/D	B021	2015-02-27	no	no	Inpatient	home	X	X	Yamagata
208	m	87	N/D	YES	B041	2015-04-29	no	YES	Inpatient	home	X	X	Yamagata
209	m	87	YES	YES	B008	2015-01-29 11:06:00	no	no	Clinic	home	X	X	Yamagata
210	f	88	N/D	YES	B025	2015-04-06	no	YES	Inpatient	home	X	X	Yamagata; MRSA
211	m	88	N/D	YES	B037	2015-04-28	no	no	Clinic	home	N/D	X	Yamagata
212	f	88	YES	YES	B046	2015-04-16	no	no	Inpatient	home	N/D	X	Yamagata
213	m	90	YES	YES	B019	2015-02-12	no	no	Inpatient	home	X	X	Yamagata; tested positive for flu A also but sequenced only as flu B
					B014	2015-03-15	no	YES	Inpatient	home	X	N/D
215	f	96	YES	YES	B018	2015-05-10	no	YES	Inpatient	home	N/D	X	Yamagata
