# Supplementary material for: Microbial Composition of the Human Nasopharynx Varies According to Influenza Virus Type and Vaccination Status
Source: mBio. 2019 Jul 2;10(4):e01296-19. doi: 10.1128/mBio.01296-19 (PMC6606809; doi:10.1128/mBio.01296-19)
Supplement: TABLE S2 [file mBio.01296-19-st002.xlsx]

## Sheet: Table S2
Table S2. Taxa identified by LefSe as significantly enriched in influenza-infected or control group
						INFLUENZA-INFECTED (% relative abundance)				HEALTHY CONTROL (% relative abundance)
OTU	Taxon	LogMaxMean	Class	LDA	pValue	Q1	Median	Q3	Mean	Q1	Median	Q3	Mean
Otu002	Moraxella	5.20463	Influenza	4.74207	4.44089e-16	0.1	0.9	12.4	16.0188	0	0	0	5.21646
Otu004	Dolosigranulum	4.92773	Influenza	4.62044	7.27396e-12	0.4	2	7.2	8.46702	0	0.2	0.9	0.560759
Otu016	Tumebacillus	4.33502	Influenza	4.29242	2.35495e-10	0	0.1	2.05	2.16283	0	0	0	0.0683544
Otu021	Acinetobacter	3.92145	Influenza	4.0621	0.00125168	0	0.1	0.8	0.834555	0	0	0.2	0.197468
Otu001	Streptococcus	5.41521	Healthy	4.81676	1.33618e-08	0.4	4.6	18.25	14.244	10.35	23.8	38.9	26.0139
Otu006	Corynebacterium	5.31183	Healthy	4.99998	0	0	0.2	1.45	1.47592	6.75	16.2	28	20.5038
Otu007	Comamonadaceae	4.93103	Healthy	4.61758	0	0	0	0.7	1.47906	0.6	4.8	12.8	8.53165
Otu011	Haemophilus	4.66585	Healthy	4.42101	4.11116e-13	0	0	0.3	0.928272	0.1	1.8	8.55	4.63291
Otu020	Prevotella	4.53277	Healthy	4.3443	3.33067e-16	0	0	0.1	0.501571	0.05	1.8	5.55	3.41013
Otu027	Delftia	3.84274	Healthy	4.08145	5.60456e-08	0	0	0.1	0.451832	0	0.3	1.1	0.696203
Otu034	Staphylococcaceae	4.3002	Healthy	4.01766	6.03745e-05	0	0	0.5	1.05236	0	0.3	2.8	1.9962
