# Supplementary material for: Microbial Composition of the Human Nasopharynx Varies According to Influenza Virus Type and Vaccination Status
Source: mBio. 2019 Jul 2;10(4):e01296-19. doi: 10.1128/mBio.01296-19 (PMC6606809; doi:10.1128/mBio.01296-19)
Supplement: TABLE S3 [file mBio.01296-19-st003.xlsx]

## Sheet: Table S3
Table S3. Taxa identified by LefSe as significantly enriched in influenza A- or influenza B-infected subjects
						INFLUENZA A-INFECTED (% relative abundance)				INFLUENZA B-INFECTED (% relative abundance)
OTU	annotation	LogMaxMean	Class	LDA	pValue	Q1	Median	Q3	Mean	Q1	Median	Q3	Mean
Otu002	Moraxella	5.24846	IAV	4.60225	0.000152882	0.1	1.1	17.9	17.72	0	0	1.5	8.69444
Otu016	Tumebacillus	4.37433	IAV	3.73831	0.00985403	0	0.2	2.25	2.36774	0	0	0.425	1.28056
Otu019	Escherichia / Shigella	4.26861	IAV	3.69103	0.0297079	0	0.3	1.4	1.85613	0	0	1.2	1.56111
Otu006	Corynebacterium	4.25961	IAV	3.98764	2.50802e-11	0	0.4	2.15	1.81806	0	0	0	0.00277778
Otu023	Stenotrophomonas	4.58421	IBV	4.27385	2.94722e-07	0	0	0.2	0.547742	0.075	0.9	5.725	3.83889
Otu021	Acinetobacter	4.14613	IBV	3.72281	0.00288875	0	0	0.55	0.703226	0	0.55	1.375	1.4
Otu035	unclassified	4.22473	IBV	3.88603	0.000529779	0	0	0.3	0.395484	0	0.35	1.475	1.67778
Otu039	Rothia	4.36068	IBV	4.03719	0.0216894	0	0	0.2	0.343226	0	0.05	1.125	2.29444
Otu017	Actinomyces	3.47712	IBV	3.63102	0.000168168	0	0	0	0.083871	0	0.05	0.2	0.3
