# Supplementary material for: Microbial Composition of the Human Nasopharynx Varies According to Influenza Virus Type and Vaccination Status
Source: mBio. 2019 Jul 2;10(4):e01296-19. doi: 10.1128/mBio.01296-19 (PMC6606809; doi:10.1128/mBio.01296-19)
Supplement: TABLE S4 [file mBio.01296-19-st004.xlsx]

## Sheet: Sheet1
Table S4.	Characteristics of healthy volunteers who provided samples. These volunteers represented a mix of hospital clinic workers ("hospital") and community members ("community").
ID	sex	age	vaccine (current season)	vaccine (in last 5 years)	comorb	meds	Volunteer type	Collection Date
Ctrl_0	m	32	yes	yes	no	no	hospital	2017-02-15
Ctrl_1	m	24	yes		no	no	hospital	2017-02-15
Ctrl_2	f	34	no	no	no	no	hospital	2017-02-15
Ctrl_3	f	30	yes	no	no	no	hospital	2017-02-15
Ctrl_4	f	33	yes	no	no	no	hospital	2017-02-15
Ctrl_5	f	31	yes		no	no	hospital	2017-02-15
Ctrl_6	f	28	yes		no	no	hospital	2017-02-15
Ctrl_7	f	40	yes	yes	hypothyroid	thyroid hormone	hospital	2017-02-15
Ctrl_8	f	29	yes	yes	no	birth control	hospital	2017-02-15
Ctrl_9	f	32	yes	yes	htn	birth control	hospital	2017-02-15
Ctrl_10	m	33	yes	yes	asthma	inhaler prn	hospital	2017-02-15
Ctrl_11	f	41	yes	yes	no	no	hospital	2017-02-15
Ctrl_12	f	61	yes	yes	DM htn	metformin , vit D, blood pressure medication	hospital	2017-02-15
Ctrl_13	m	47	yes	yes	no	no	hospital	2017-02-15
Ctrl_14	f	32	yes	yes	no	birth control	hospital	2017-02-15
Ctrl_15	f	42	no	no	chronic pericarditis	no	community	2017-02-15
Ctrl_16	m	38	yes	yes	no	no	hospital	2017-02-15
Ctrl_17	f	62	yes	yes	no	no	hospital	2017-02-15
Ctrl_18	m	44	no	no	epilepsy	antiepileptics	community	2017-02-15
Ctrl_20	f	19	no	yes	no	no	community	2017-06-15
Ctrl_21	f	26	no	no	no	no	community	2017-06-15
Ctrl_22	f	21	no	yes	no	no	community	2017-06-15
Ctrl_23	m	30	no	no	no	no	community	2017-06-15
Ctrl_24	m	29	yes	yes	no	no	community	2017-06-15
Ctrl_25	m	21	no	yes	aortic valve sclerosis	no	community	2017-06-15
Ctrl_26	f	21	yes	yes	no	birth control	community	2017-06-15
Ctrl_27	m	18	yes	yes	no	no	community	2017-06-15
Ctrl_28	m	34	yes	yes	no	no	community	2017-06-15
Ctrl_29	f	26	no	yes	no	no	community	2017-06-15
Ctrl_30	f	23	no	yes	no	birth control	community	2017-06-15
Ctrl_31	f	28	no	yes	no	no	community	2017-06-15
Ctrl_32	f	21	no	yes	no	no	community	2017-06-15
Ctrl_33	f	50	no	yes	no	no	community	2017-06-15
Ctrl_34	f	25	no	no	no	ritalin, birth control	community	2017-06-15
Ctrl_35	m	40	no	no	no	no	comminity	2017-06-19
Ctrl_36	f	51	yes	yes	HTN		hospital	2017-06-21
Ctrl_37	m	40	yes	yes	no	no	hospital	2017-06-21
Ctrl_38	m	30	yes	yes	allergies	inhaler prn	hospital	2017-06-21
Ctrl_39	f	66	yes	yes	allergies	inhaler prn	hospital	2017-06-21
Ctrl_40	m	55	no	no (never)	no	no	hospital	2017-06-22
